# Supplementary material for: Morphology of the Antennal Sensilla of the Nymphal Instars and Adults in Notobitus meleagris (Hemiptera: Heteroptera: Coreidae)
Source: Insects. 2023 Apr 1;14(4):351. doi: 10.3390/insects14040351 (PMC10143563; doi:10.3390/insects14040351)
Supplement: Supplementary file 1 [file insects-14-00351-s001.zip]

Archive with 1 entries (1 files):
- insects-2309096-supplementary.pdf
